# Supplementary material for: Age, Disease Severity and Ethnicity Influence Humoral Responses in a Multi-Ethnic COVID-19 Cohort
Source: Viruses. 2021 Apr 28;13(5):786. doi: 10.3390/v13050786 (PMC8146997; doi:10.3390/v13050786)
Supplement: Supplementary file 1 [file viruses-13-00786-s001.zip]

Archive with 1 entries (1 files):
- viruses-1178397-supplementary.pdf
